# Supplementary material for: Using the conditioned place preference paradigm to assess hunger in dairy calves: Preliminary results and methodological issues
Source: Anim Welf. 2024 Apr 26;33:e22. doi: 10.1017/awf.2024.24 (PMC11062768; doi:10.1017/awf.2024.24)
Supplement: Lafon et al. supplementary material 2 — Lafon et al. supplementary material [file S0962728624000241sup002.xlsx]

## Sheet: Sheet1
Exploring satiation using a conditioned place preference paradigm in dairy calves
Camille Lafon, Michael T. Mendl and Benjamin Lecorps*
Data are coded as following:
Calf	refers to the individal calf number
Pair	Calves were housed in pairs
Sex	Calves' sex
Colour	Colour of the pen
Side	Side of the pen
Order	Order of treatment
Treatment	Either low or high satiation
Time	Time spent in the corresponding pen at testing
Prop_of_time	Proportion of time spent in the pen at testing
Time_hab	Time spent in the corresponding pen during habituation
Prop_hab	Proportion of time spent in the pen during habituation
Lying	Whether the calf lied down or not

## Sheet: Dataset_CPP_hunger_sas
Calf	Pair	Group	Sex	Colour	Side	Order	Treatment	Time	Prop_of_time	Time_hab	Prop_hab	Lying
3015	1	1	F	blue	Left	1	low	714.62		493.55	71.02
3016	1	1	F	red	Right	2	low	287.03		132.7	18.17
3019	2	1	M	red	Right	1	low	518.34		377.41	54.3	no
3020	2	1	F	blue	Left	2	low	581.93		485.26	67.75	yes
3021	3	2	F	blue	Left	2	low	658.72		656.44	82.1	yes
3022	3	2	F	red	Right	1	low	878.77		177.57	26.61	yes
3028	4	2	F	red	Right	2	low	345		170.5	25.71
3029	4	2	F	blue	Left	1	low	452.99		595.4	91.05	no
3024	5	3	F	blue	Right	2	low	696		397.6	50.03	yes
3027	5	3	F	red	Left	1	low	417		263.14	44.98	no
3030	6	3	F	red	Left	2	low	700		226.24	28.54	no
3031	6	3	F	blue	Right	1	low	713		500.78	75.76	yes
3032	7	4	M	blue	Right	1	low	1408		181.55	32.44	yes
3033	7	4	F	red	Left	2	low	348		346.51	57.78	yes
3035	8	4	F	red	Left	1	low	481		336.94	47.23	no
3036	8	4	F	blue	Right	2	low	1210		302.27	49.42	yes
3015	1	1	F	red	Right	1	high	303.27	29.79	201.35	28.98
3016	1	1	F	blue	Left	1	high	996.91	77.64	597.66	81.83
3019	2	1	M	blue	Left	2	high	835.36	61.71	317.67	45.7	yes
3020	2	1	F	red	Right	1	high	344.85	37.21	230.98	32.25	no
3021	3	2	F	red	Right	1	high	702.5	51.61	143.16	17.9	no
3022	3	2	F	blue	Left	2	high	610.39	40.99	489.63	73.39	no
3028	4	2	F	blue	Left	1	high	427.39	55.33	492.7	74.29
3029	4	2	F	red	Right	2	high	470.6	50.95	58.55	8.95	yes
3024	5	3	F	red	Left	1	high	714	50.64	397	49.97	no
3027	5	3	F	blue	Right	2	high	882	67.9	322	55.02	yes
3030	6	3	F	blue	Right	1	high	771	52.41	566	71.46	yes
3031	6	3	F	red	Left	2	high	724	50.38	160	24.24	no
3032	7	4	M	red	Left	2	high	220	13.53	378	67.56	no
3033	7	4	F	blue	Right	1	high	1060	75.27	253.15	42.22	no
3035	8	4	F	blue	Right	2	high	671	58.28	376	52.77	yes
3036	8	4	F	red	Left	1	high	403	24.96	309	50.58	no
